# Supplementary material for: Human Milk Oligosaccharide Profile across Lactation Stages in Israeli Women—A Prospective Observational Study
Source: Nutrients. 2023 May 30;15(11):2548. doi: 10.3390/nu15112548 (PMC10255315; doi:10.3390/nu15112548)
Supplement: Supplementary file 1 [file nutrients-15-02548-s001.zip]

Archive with 1 entries (1 files):
- nutrients-2322218-supplementary.pdf
